# Supplementary material for: A spoonful of L‐fucose—an efficient therapy for GFUS‐CDG, a new glycosylation disorder
Source: EMBO Mol Med. 2021 Sep 1;13(9):e14332. doi: 10.15252/emmm.202114332 (PMC8422078; doi:10.15252/emmm.202114332)
Supplement: Supplementary file 2 — Table EV1 [file EMMM-13-e14332-s004.xlsx]

## Sheet: Expanded View Table 1
Expanded View Table 1: N-Glycans identified and quantified by xCGE-LIF
Structural Assignment	Control pool	SD control pool	GFUS Patient	unique	change
A4G4S4(2,6)	2.35218	0.665067	2.00188		↓
A3G3S3(2,6)	0.873552	0.280626	0.739213		↓
A3G3S1(2,3)S2(2,6)	6.32247	1.97023	5.8581		↓
A2G2S2(2,6)	43.4617	4.28975	56.0123		↑
A2G2S1(2,6)S1(2,3)	3.36322	1.64578	1.44617		↓
A1G1S1(2,6)[6]	4.2824	0.952376	5.64911		↑
FA2G2S2(2,6)	5.1872	1.13529	3.42672		↓
A2F(1,3)G2S1(2,6)S1(2,3)	0.486899	0.340674	0	-	↓
FA2BG2S2(2,6)	1.54741	0.394425	0	-	↓
FA2G2S1(2,6)S1(2,3)	0	0	0.79018	*	↑
A1G1S1(2,3)[3]	0.143857	0.024206	0.162656		↑
FA2G2S2(2,3)	1.39786	0.231614	1.0915		↓
FA1G1S1(2,6)[3] and/or FA1G1S1(2,3)[6]	0.187123	0.0506849	0	-	↓
A4G4S3(2,3)	0.430003	0.0988579	0.513914		↑
A2G1S1(2,6)[3]	0.35957	0.256178	0.771694		↑
A3G3S2(2,6)[3,2;6,2]	0.507519	0.112307	0.865219		↑
A3G3S1(2,3)S1(2,6)	0.168799	0.0489703	0.129455		↓
A3G3S1(2,3)S1(2,6)	0.566391	0.169842	0.944417		↑
A3G3S1(2,3)S1(2,6)	0.116827	0.127223	0.371289		↑
FA2G1S1(2,6)[3] and/or FA3G3S2(2,6)	0.87786	0.179004	0.610143		↓
FA2BG1S1(2,6)[6] and/or FA2G1S1(2,3)[6]	0.196422	0.0476657	0.153687		↓
A2G2S1(2,6) and/or A2BG1S1(2,6)[3]	7.19491	1.23246	8.13444		↑
A2G2S1(2,3)[3]	0.171558	0.155248	0.641333		↑
FA2G2S1(2,6)	4.81507	0.871044	2.12892		↓
A2G0	0	0	1.28127	*	↑
FA2BG2S1(2,6) and/or FA2G2S1(2,3)[6]	1.21414	0.575873	0	-	↓
FA2G2S1(2,3)[3]	0.591298	0.148847	0.42679		↓
FA2G2F1(2)[6]S1(2,6)[3]	0.0694919	0.0412711	0.0307373		↓
FA2F1(3)G2S1(2,6)	0.0802203	0.0160957	0.0375975		↓
A2BG0	0.0742499	0.027639	0.271524		↑
Man6	0.730979	0.0568795	0.716839		↓
FA2G0	3.42312	1.90894	0.325171		↓
A2G1[6]	0.0641293	0.051393	0.892898		↑
A2G1[3]	0.0238257	0.0338456	0.39292		↑
FA2BG0	0.550074	0.253865	0.0640418		↓
A2BG1[6]	0	0	0.169092	*	↑
Man7[D1]	0.069757	0.0365458	0.0392655		↓
Man7[D3]	0.120783	0.0304195	0.128317		↑
FA2G1[6]	3.0538	1.18141	0.302008		↓
A4G0	0	0	0.144305	*	↑
FA2G1[3]	1.1313	0.599148	0.0896946		↓
FA2BG1[6]	0.624276	0.177765	0	-	↓
A2G2	0	0	1.06294	*	↑
Man8	0.265326	0.0511906	0.242061		↓
A2BG2	0	0	0.0973544	*	↑
FA2G2	2.6436	0.671827	0.744144		↓
FA2BG2	0.258838	0.0846484	0.0986623		↓
* marks unique glycans in patient serum; - marks absent glycans in patient serum
