# Supplementary material for: A spoonful of L‐fucose—an efficient therapy for GFUS‐CDG, a new glycosylation disorder
Source: EMBO Mol Med. 2021 Sep 1;13(9):e14332. doi: 10.15252/emmm.202114332 (PMC8422078; doi:10.15252/emmm.202114332)
Supplement: Supplementary file 3 — Table EV2 [file EMMM-13-e14332-s002.xlsx]

## Sheet: Expanded View Table 2
Expanded View Table 2: Kaufmann Assessment Battery of the affected individual
Kaufman Assessment Battery for children, 2nd edition (K-ABC II)
Scales	Scale value		classification
Simultaneous/Gv
Conceptual Thinking	4		below average
Triangles	3		below average
Face recognition	10		average
Pattern reasoning	5		below average
Sequential/Gsm
Hand movements	5		below average
Learning/Glr
Atlantis	6		below average
Atlantis delayed	8		average
Knowledge (Gc)
Expressive vocabulary	2		below average
Riddles	4		below average
Scale Indices	Standard values	Percentile rank	classification
Simultaneous/Gv	73 (69-83)	3.59	below average
Sequential/Gsm	62 (59-70)	0.56	below average
Learning/Glr	79 (75-85)	8.08	below average
Knowledge (Gc)	56 (53-63)	0.17	below average
FCI (Fluid-Crystallised Index)	63 (60-68)	0.68	below average
* Scale value average = 10, standard deviation = 3; Standard Value : Average = 100, standard deviation = 15
Nonverbale scale (NVI)	Scale value		classification
Conceptual thinking	4		below average
Face recognition	10		average
Triangles	3		below average
Pattern reasoning	5		below average
Hand movements	5		below average
	Standard value	Percentile rank
Nonverbale Scale (NVI)	72 (68-81)	3.1	below average
* Scale value average = 10, standard deviation = 3; Standard Value: Average = 100, standard deviation = 15
