# Supplementary material for: A spoonful of L‐fucose—an efficient therapy for GFUS‐CDG, a new glycosylation disorder
Source: EMBO Mol Med. 2021 Sep 1;13(9):e14332. doi: 10.15252/emmm.202114332 (PMC8422078; doi:10.15252/emmm.202114332)
Supplement: Supplementary file 4 — Table EV3 [file EMMM-13-e14332-s001.xlsx]

## Sheet: Expanded View Table 3
Expanded View Table 3: Nijmegen Pediatric CDG Rating Scale (NPCRS) 2-11 years determined for the affected individual
First assessment at age 4 years 4 months (untreated)
Second assessment at age 5 years 10 months (after 18 months of L-fucose treatment)
	1st assessment at age 4 years 4 months (untreated)	2nd assessment at age 5 years 10 months (after 18 months of L-fucose treatment)
Section I	3	1
Section II	0	0
Section III	7	6
Total score	10	7
Section I: Current Function
Rate function during the preceding 4 week period only according to patient and / or caregiver interview. Indicate the score that best fits patient’s functional status independently of the nature of the signs.
	1st assessment	2nd assessment
Vision (with usual glasses) 0 = Normal. No parental / patient concerns; 1 = Mild. Inattention to small objects in visual field or parent concerned about abnormality of visual behavior; 2 = Moderate. Visual impairment not fully corrected with glasses or inattention to large objects in visual field; 3 = Severe. Not recognising faces or registered blind or using additional visual aids	0	0
Hearing 0 = Normal. 1 = 1 = Mild. Requires regular repetition / raised voice or not reacting to loud sounds; 3 = 2 = Moderate. Hearing impaired but fully corrected with hearing aid; 3 = Severe. Poor hearing even with aid	0	0
Communication (assessed with appropriate regard for age) 0 = Normal. Age appropriate communication; 1 = Mild. Verbal; communication impaired. Supplemented by alternative methods (e.g. signing, pointing); 2 = Moderate. Not communicating effectively with strangers (irrespective of methods); 3 = Severe. Not communicating effectively with parents (irrespective of methods)	3	1
Feeding 0 = Normal; 1 = Mild. Choking / vomiting / anorexia resulting in reduced intake or adaptation of age appropriate diet;	0	0
2 = Moderate. Supplementary enteral feeding or recurrent aspiration pneumonia; 3 = Severe. Exclusive enteral feeding (gastrostomy / NG tube). Nil by mouth
Self-care (personal hygiene, dressing, utensil use e.g. for feeding) 0 = Normal. No concerns. Age appropriately reliant on carers / parents; 1 = Mild. Requires help with some age appropriate tasks; 2 = Moderate. Requires help with all age appropriate tasks; 3 = Severe. Reliant on parents with no contribution to self care	1	1
Mobility 0 = Normal. No concerns. Age appropriate mobility; 1 = Mild. Difficulty walking up stairs or inclines; 2 = Moderate. Requires support (stick / frame / callipers) to walk on the flat; 3 = Severe. Wheelchair / carrier dependent	0	0
Educational achievement 0 = Normal. Academic achievement comparable to peers in mainstream school / nursery; 1 = Mild. Struggling to remain in mainstream school / nursery; 2 = Moderate. Attending special school / nursery; 3 = Severe. Not attending school / nursery primarily due to illness	2	2
Section II: System Specific Involvement
Rate system specific involvement during the preceding 6 month period only unless otherwise stated in the question. Scores should be assigned according to patient and / or caregiver interview, clinician’s knowledge of the patient and clinical notes.
	1st assessment	2nd assessment
Seizures	0	0
0 = None; 1 = Mild. Myoclonic or absence seizures only or 1 generalised tonic-clonic seizure/month; 2 = Moderate. > 5 generalized tonic-clonic seizures/month or > 20 absence or myoclonic seizures/month; 3 = Severe. Status epilepticus
Encephalopathy 0 = None; 1 = Mild. Single episode of personality change, excessive sleepiness, confusion or disorientation; 2 = Moderate. Abnormal mood and behaviour or excessive sleepiness; 3 = Severe. Psychiatric condition or life-threatening encephalopathy or stroke-like episode - requires artificial ventilation	0	0
Bleeding diathesis or coagulation defects 0 = None; 1 = Mild. Laboratory ab0 = Normalities- No therapy needed; 2 = Moderate. Single episode of thrombosis, excessive bleeding or stroke; 3 = Severe. Multiple episodes of thrombosis, excessive bleeding or stroke episodes	0	0
Gastrointestinal 0 = Normal; 1 = Mild. Mild constipation or unexplained vomiting / diarrhoea < 1/week 2 = Moderate. Moderate constipation (some relief with laxative treatment) or unexplained vomiting / diarrhoea > 3/week; 3 = Severe. Severe constipation (no relief with laxative treatment) or unexplained vomiting / diarrhoea every day or protein losing entheropathy	0	0
Endocrine 0 = Normal; 1 = Mild. Biochemical evidence of impaired function; 2 = Moderate. Endocrine failure requiring replacement therapy; 3 = Severe. Decompensation (e.g. diabetic ketoacidosis, Addinsonian crisis)	0	0
Respiratory 0 = Normal; 1 = Mild. Abnormal respiration not requiring hospitalization; 2 = Moderate. Abnormal respiration requiring hospitalisation but not ventilation; 3 = Severe. Abormal respiration requiring artificial ventilation	0	0
Cardiovascular- over preceding 12 months 0 = Normal; 1 = Mild. Asymptomatic ECG change; 2 = Moderate. Abnormal echocardiogram (e.g. cardiomegaly) or sustained / symptomatic arrhythmia on ECG or chronic pericardial fluid collection: 3 = Severe. Decompensated cardiomyopathy or requiring pacing device / defibrillator / ablation or chronic pericardial fluid collection requiring therapy	0	0
Renal 0 = Normal; 1 = Mild. Impaired function but no change in diet or therapy required; 2 = Moderate. Impaired function requiring restricted protein diet; 3 = Severe. Failure requiring transplant / dialysis	0	0
Liver 0 = Normal; 1 = Mild. Mildly impaired Liver Function Tests (LFTs). No symptoms of hepatic failure; 2 = Moderate. Impaired LFTs with symptoms (e.g. jaundice, oedema); 3 = Severe. Failure requiring hospitalisation and / or transplantation	0	0
Blood 0 = Normal; 1 = Mild. Anaemia or thrombocytopenia only; 2 = Moderate. Asymptomatic cytopenia; 3 = Severe. Pancytopenia requiring regular transfusion / transplantation	0	0
Section III: Current Clinical Assessment
Rate current status according to the clinician’s examination at the time of assessment unless otherwise stated in the question.
	1st	2nd assessment
	assessment
Growth (ht and weight) over preceding 6 months 0 = Normal. Following normal growth trajectory; 1 = Mild. Height or weight or both less than 2nd centile but growing parallel to it; 2 = Moderate. Height or weight or both crossing one centile; 3 = Severe. Height or weight or both crossing ≥ 2 centiles or less than 2nd centile with divergent trajectory	2	1
Development over preceding 6 months / Score:5
Vision with usual glasses. Acuity is based on vision in the better eye 0 = Normal. Visual acuity better than or equal to 6/12 or 0 = Normal fixation and tracking; 1 = Mild. Acuity worse than 6/12 but better than or equal to 6/18 or no fixation on small objects; 2 = Moderate. Acuity worse than 6/18 but better than or equal to 6/60 or impaired fixation on large, brightly coloured objects; 3 = Sever…	0	0
Strabismus and Eye Movement 0 = Normal; 1 = Mild. Intermittent strabismus or ptosis or impaired eye movement at extremities; 2 = Moderate. Intermittent nystagmus at rest or bilateral strabismus; 3 = Severe. Continuous nystagmus at rest or eye movement paresis	0	0
Myopathy 0 = Normal; 1 = Mild. 1 = Mild symmetrical weakness of hip and / or shoulder girdle only; 2 = Moderate. Moderate symmetrical weakness (proximal>distal) limiting mobility; 3 = Severe. Wheelchair / carrier dependent or respiratory compromise due to myopathy	0	0
Ataxia 0 = Normal; 1 = Mild. Ataxic gait but walks unaided or 1 = Mild upper limb dysmetria; 2 = Moderate. Gait abnormality requiring assistance or 3 = Severe upper limb dysmetria 3 = Severe. Wheelchair dependent or unable to feed due to ataxia	0	0
Pyramidal 0 = Normal; 1 = Mild. Mild pyramidal signs allowing unaided ambulation; 2 = Moderate. Moderate pyramidal signs allowing ambulation with aids; 3 = Severe. Wheelchair dependent due to pyramidal symptoms	0	0
Extrapyramidal 0 = Normal; 1 = Mild. Focal dystonia or unilateral extrapyramidal tremor / bradykinesia; 2 = Moderate. Generalised dystonia or bilateral extrapyramidal tremor / bradykinesia; 3 = Severe. Wheelchair dependent due to extrapyramidal disorder	0	0
Neuropathy 0 = Normal; 1 = Mild. Areflexia only; 2 = Moderate. Sensory ataxia or motor impairment (distal weakness) but mobile; 3 = Severe. Reliant on mobility aids primarily due to neuropathy	0	0
