# Supplementary material for: A spoonful of L‐fucose—an efficient therapy for GFUS‐CDG, a new glycosylation disorder
Source: EMBO Mol Med. 2021 Sep 1;13(9):e14332. doi: 10.15252/emmm.202114332 (PMC8422078; doi:10.15252/emmm.202114332)
Supplement: Supplementary file 5 — Source Data for Expanded View [file EMMM-13-e14332-s005.zip]

Archive with 1 entries (1 files):
- emmm202114332-sup-0005-SDataFigEV4 .pptx
